# Supplementary material for: Spatacsin regulates directionality of lysosome trafficking by promoting the degradation of its partner AP5Z1
Source: PLoS Biol. 2023 Oct 23;21(10):e3002337. doi: 10.1371/journal.pbio.3002337 (PMC10621996; doi:10.1371/journal.pbio.3002337)
Supplement: S1 Data — (XLSX) [file pbio.3002337.s017.xlsx]

## Sheet: Fig. 1E
% of Spatacsin-V5 spots colocalizing with staining
individual values			Replicates
Lamp1	GFP-Sec61b		Lamp1	GFP-Sec61b
7.22543	79.1907		9.473	82.87
11.345	85.3801		8.212	80.77
6.75991	82.634		8.336	77.54
13.8516	88.3825
8.18253	78.7569
9.25553	71.1268
5.09165	78.1059
11.2554	84.0909
5.20231	85.5491
12.6667	88
5.80046	77.7262
4.14013	86.6242
6.37119	61.7728
5.12129	86.6577
17.0068	80.2721
9.24609	72.404
8.12772	77.5036

## Sheet: Fig. 1G
Lysosomes in contact with ER (%)
individual values			Replicates
Spg11+/+	Spg11-/-		Spg11+/+	Spg11-/-
88.2353	70.5882		87.0868	81.1293
91.6667	85.7143
75	85.7143
85.7143	59.375
88.5714	83.3333
93.3333	90.3226
	92.8571
100	100		98.2357	87.8307
100	100
100	85.7143
100	85.7143
95.4545	66.6667
92.3077	88.8889
100
100
100
94.5946
100	86.6667		97.9167	87.3411
100	85.7
100	77.7778
100	90.9091
100	95.6522
87.5

## Sheet: Fig. 1H
Lysosome membrane in contact with ER (%)
individual values			Replicates
Spg11+/+	Spg11-/-		Spg11+/+	Spg11-/-
14.3542	9.49402		11.6879	9.31274
12.8711	9.25597		13.2313	10.4004
8.58296	8.05196		15.9958	14.5451
13.4364	5.76397
10.065	8.90016
10.7433	11.6156
11.7625	12.1076
15.3508	15.9567
11.7661	14.0546
12.5479	8.98404
11.0228	10.0152
8.3871	5.91631
11.7219	7.47552
14.7263
14.3085
16.7666
17.478
11.4683
16.3398	15.972
17.3327	15.1313
19.1676	10.9746
15.4517	14.5086
14.3045	16.1389
13.3787

## Sheet: Fig. 1J
% of particules with >30% area overlap with ER
individual values			Replicates
Spg11+/+	Spg11-/-		Spg11+/+	Spg11-/-
92.8571	80.7692		87.62	74.53
89.0244	63.6364		71.65	67.38
84	79.3478		72.01	57.24
84.6154	74.3802		78.72	71
69.6133	70.297
77.3256	55.9524
68	75.8929
57.6923	76.9231
80.4598	44.4444
77.8761	50.3401
79.3103	60
82.3944	80.79
74.4526	72.22

## Sheet: Fig. 2B
Number of tubular lysosomes / µm2
individual values			Replicates
Spg11+/+	Spg11-/-		Spg11+/+	Spg11-/-
0.00231259	0		0.002161	0.0007419
0.00281721	0.00199204		0.002022	0.00102
0.00514745	0.00115376		0.001586	0.0004534
0.00065171	0
0.00053845	0.00123254
0.003364	0.00041081
0.00090616	0.00051441
0.00086185	0.0001368
0.00235599	0.00119049
0.0013604	0.00028067
0	0.00154702
0.0043091	0.00079479
0.0032048	0.00029765
0.00039516	0.00098158
0.00330418	0.00081924
0.00304404	0.00051893
0.00035657	0.00580744
0.00045483	0.00065592
0.00016688	0.00152475
0.00255789	0.00049041
0.0041387	0.00097375
0.00112467	0.00115526
0.00117712	0
0.00118342	0
0.00038609	0
0.00096944	0.0007379
0.00217381	0.00361576
0.00597731	0
0.00125485	0.00024726
0.00099639	0.00072295
0.00741457	0
	0.00039635
0.00038486	0
0.00023874	0.00026668
0	0.00077699
0.00037572	0
0.00145521	0.00055979
0.00540193	0
0.00043379	0.00151962
0.00563344	0
0.00312979	0.00101205
0.00087378	0
0.00108517	0.00156244
0.00088874	0.00044407
0.00137863	0.00020553
0.00091791	0

## Sheet: Fig. 2C
% of particles with >30% overlap with ER
individual values			Replicates
Round	Tubular		Round	Tubular
92.8571	92.3077		87.62	95.44
89.0244	99.2857		71.65	90.11
84	92.7374		72.01	92.28
84.6154	97.4359		75.71	80.66
	95.4545
69.6133	92.6829
77.3256	97.9592
68	79.6748
57.6923	95.2381
80.4598	92.3077
77.8761	89.3048
79.3103	92.1717
82.3944	83.1461
74.4526	66.6667
66.6667

## Sheet: Fig. 2F
Average speed of lysosomes (µm/sec)
individual values			Replicates
Tubular	Round		Tubular	Round
0.548997	0.175082		0.6027	0.2323
0.732563	0.177917		0.5573	0.2634
0.413088	0.231158		0.8485	0.2014
0.6588	0.121229		0.7017	0.1906
0.29036	0.243994
0.409059	0.211713
0.425351	0.116921
0.293909	0.275515
0.368033	0.196217
0.60085	0.173473
0.894667	0.0969188
0.433778	0.244
1.59617	2.0096
0.703188	0.21688
0.311763	0.136233
0.620854	0.0630333
0.37415	0.200197
0.383885	0.137638
0.370067	0.0779499
0.204677	0.0787917
0.802305	0.0965833
0.44129	0.322941
0.337543	0.441838
0.260324	0.158779
0.244081	0.12471
0.527325	0.0711667
0.562554	0.150467
0.557125	0.128112
1.31784	0.141317
1.73285	0.14945
1.44293
0.391595
0.333473
0.232627
0.3294
0.420222
0.760467
1.57583
1.3176	0.201953
0.321267	0.0325333
1.25882	0.24705
0.302024	0.75945
0.58322	0.251444
0.546967	0.445967
0.171909	0.393114
0.462248	0.138267
0.388029	0.41247
0.292062	0.054229
0.167973	0.245468
0.488	0.105723
0.354909	0.345677
1.94329	0.156517
0.9516	0.0994164
0.605933	0.157911
0.489572	0.182996
0.162668	0.126996
0.176209	0.176215
0.118611	0.521406
1.04844	0.0738421
0.235286	1.06633
0.465818	0.203333
0.337533	0.257823
0.122	0.26706
0.94178	0.156404
0.485741	0.11117
1.09698	0.255183
0.172235	0.222845
0.310083	0.379562
1.01048	0.117392
0.365996
0.368125
0.730648
1.41316
0.203365
0.142333
0.626366
0.174286	0.2695
0.322745	0.617951
0.297883	0.0467667
2.04145	0.130146
1.18079	0.0914878
1.07355	0.21045
	0.161834
	0.0830108
0.349206	1.00841
0.356177	0.434846
1.12773	0.21688
1.80847	0.2135
1.051	0.549012
0.74682	0.0908371
0.52155	0.097598
1.81086	0.293493
0.1952	0.377515
0.569339	0.07625
1.11765	0.273483
0.511744	0.132842
1.02683	0.0183
0.488	0.0488
0.283176	0.100315
0.596458	0.164855
0.755725	0.220261
0.449746	0.0671
0.25925	0.105733
0.269808	0.161992
0.776947	0.0447333
0.216711	0.0440603
0.587936	0.0894667
0.9577	0.0498167
0.773323	0.202918
0.637104	0.0980832
	0.0616608
	0.0928501

## Sheet: Fig. 2G
Average speed of tubular lysosomes (µm/sec)
individual values			Replicates
Spg11+/+	Spg11-/-		Spg11+/+	Spg11-/-
0.548997	0.427		0.6027	0.3196
0.732563	0.196261		0.5573	0.2311
0.413088	0.03965		0.8485	0.307
0.6588	0.935374		0.7017	0.4937
0.29036	0.836188
0.409059	0.349264
0.425351	0.18297
0.293909	0.376187
0.368033	0.10675
0.60085	0.3645
0.894667	0.2013
0.433778	0.10675
1.59617	0.378519
0.703188	0.171722
0.311763	0.121959
0.620854
0.37415
0.383885
0.370067
0.204677
0.802305
0.44129
0.337543
0.260324
0.244081
0.527325
0.562554
0.557125
1.31784
1.73285
1.44293
0.391595
0.333473
0.232627
0.3294
0.420222
0.760467
1.57583
1.3176	0.183
0.321267	0.2318
1.25882	0.305
0.302024	0.164231
0.58322	0.252714
0.546967	0.248067
0.171909	0.34465
0.462248	0.264333
0.388029	0.438305
0.292062	0.126514
0.167973	0.302124
0.488	0.32025
0.354909	0.233844
1.94329	0.122
0.9516	0.1708
0.605933	0.2318
0.489572	0.138238
0.162668	0.135542
0.176209	0.122
0.118611	0.1891
1.04844	0.327875
0.235286
0.465818
0.337533
0.122
0.94178
0.485741
1.09698
0.172235
0.310083
1.01048
0.365996
0.368125
0.730648
1.41316
0.203365
0.142333
0.626366
0.174286	0.296286
0.322745	0.305
0.297883	0.208437
2.04145	1.08862
1.18079	0.162667
1.07355	0.183
	0.183031
	0.202063
	0.332727
	0.291929
	0.227733
	0.104589
	0.169428
	0.2928
	0.17629
	0.38125
	0.282125
	0.671041
	0.408297
	0.296875
	0.326927
	0.162672
0.349206	0.636668
0.356177	0.41175
1.12773	0.406652
1.80847	0.300917
1.051	0.343125
0.74682	0.731665
0.52155	0.326115
1.81086	0.41885
0.1952	0.302491
0.569339	0.693696
1.11765	0.296128
0.511744	0.302089
1.02683	0.315167
0.488	0.830155
0.283176	0.627193
0.596458	1.10822
0.755725	0.516472
0.449746	0.288341
0.25925	0.523971
0.269808
0.776947
0.216711
0.587936
0.9577
0.773323
0.637104

## Sheet: Fig. 2H
Speed (µm/s)
Round to tubular							Tubular to round
individual values							individual values
Round	Tubular						Tubular	Round
0.229484	0.327463						0.461736	0.244901
0.416179	1.17906						1.61135	0.379363
0.331524	0.917772						0.624057	0.416179
0.318812	0.367073						0.938504	0.408591
0.310333	0.664915						0.367073	0.310333
0.360496	0.530696						0.451162	0.360496
0.413807	0.451162						1.3636	0.417854
0.417854	1.72497						1.12648	0.659529
0.455936	0.540318						1.01703	0.280912
0.659529	1.05354
0.364804	0.603896						0.732748	0.305569
							1.35276	0.662213
							0.95627	0.489566
0.502788	0.885305						0.819843	0.397767
0.387691	0.533328						0.743347	0.32478
0.690201	0.95627						0.943893	0.321753
0.489566	0.951095						0.698538	0.358877
0.28231	0.758267						0.720216	0.394117
0.291593	0.391156						0.594035	0.351034
0.397767	1.46354
0.32478	0.586858
0.321753	1.00261
0.398582	0.698538
0.382362	0.46869
0.351034	0.728033

## Sheet: Fig. 2I
Speed (µm/s)
Round to tubular							Tubular to round
individual values							individual values
Round	Tubular						Tubular	Round
0.271853	0.43103						0.556567	0.337712
0.256133	0.592786						0.302867	0.348436
0.5	0.681126						0.416213	0.225834
0.327004	0.785945						0.43103	0.319625
0.660518	0.419464						0.653113	0.314242
0.507524	0.653113						0.606008	0.569043
0.557822	0.670691						0.31544	0.358254
0.325133	0.681148						0.593474	0.544431
0.28744	0.497265						0.389469	0.390987
0.266803	0.31544						1.20009	0.559332
0.366122	0.394933						0.5616	0.252912
0.390987	0.586163						0.814578	0.562638
0.464856	0.561491						0.500127	0.342989
0.322713	0.394058						0.24836	0.398878
0.481943	0.60162						0.853896	0.466237
0.252912	0.331474						0.849585	0.677416
0.391193	0.500127						0.561612	0.849158
0.342989	0.528558						1.01186	0.689142
0.509813	0.695425						0.721351	0.649042
0.404736	0.24836
0.398878	0.266103
0.425956	0.393521
0.316618	0.344326
0.676671	1.09426
0.291436	0.494406
0.519733	0.818901

[truncated: 48 more sheets: Fig. 3B, Fig. 3C, Fig. 4A, Fig. 4C, Fig. 4E, Fig. 5B, Fig. 5C, Fig. 6B, Fig. 6C, Fig. 6D, Fig. 6E, Fig. 7A, Fig. 7B, Fig. 7C, Fig. 7E, Fig. 7F, Fig. 7H, Fig. 7I, Fig. 8B, Fig. 8C …]
